# Supplementary material for: Cardiovascular events following coronavirus disease 2019 vaccination in adults: a nationwide Swedish study
Source: Eur Heart J. 2024 Sep 30;46(2):147–57. doi: 10.1093/eurheartj/ehae639 (PMC11704415; doi:10.1093/eurheartj/ehae639)
Supplement: ehae639_Supplementary_Data [file ehae639_supplementary_data.zip]

Archive with 1 entries (1 files):
- 20240523--suppl. materials_PL.docx
